# Supplementary material for: Is gravidity associated with COVID-19 vaccination among pregnant women in Jamaica?
Source: Reprod Female Child Health. Author manuscript; Available in PMC 2025 Sep 1. (PMC11257169; doi:10.1002/rfc2.100)
Supplement: Supplemental 1 [file NIHMS2007907-supplement-Supplemental_1.csv]

Variable / Field Name	Form Name	Section Header	Field Type	Field Label	Choices, Calculations, OR Slider Labels	Field Note	Text Validation Type OR Show Slider Number	Text Validation Min	Text Validation Max	Identifier?	Branching Logic (Show field only if...)	Required Field?	Custom Alignment	Question Number (surveys only)	Matrix Group Name	Matrix Ranking?	Field Annotation
record_id	covid_vaccine_hesitancy_reproductive_age_women		text	Record ID
sex	covid_vaccine_hesitancy_reproductive_age_women		radio	Sex	1, Male | 2, Female							y
survey_type	covid_vaccine_hesitancy_reproductive_age_women		radio	Are you completing this survey online or in person?	1, online | 2, in person							y
assistance	covid_vaccine_hesitancy_reproductive_age_women		yesno	Is an assistant helping you to complete this form							[survey_type] = '2'
age	covid_vaccine_hesitancy_reproductive_age_women		text	Age			number	18	45			y
preg_status	covid_vaccine_hesitancy_reproductive_age_women		radio	Which of the following states best describes you	1, Pregnant | 2, Trying to conceive | 3, Breastfeeding | 4, Other							y
semester	covid_vaccine_hesitancy_reproductive_age_women		radio	How far along is your pregnancy	1, First trimester (through13 weeks) | 2, Second trimester (14 weeks through 27 weeks) | 3, Third trimester ( 28 weeks and beyond)						[preg_status] = '1'	y
emp_status	covid_vaccine_hesitancy_reproductive_age_women		radio	What is your current employment situation: are you working now?	1, Yes | 2, No							y
occup	covid_vaccine_hesitancy_reproductive_age_women		radio	Which of the following categories best describes the type of work you do	1, Healthcare | 2, Other						[emp_status] = '1'	y
job_hc	covid_vaccine_hesitancy_reproductive_age_women		radio	If you work in the Healthcare field, what is your role?	1, Physician | 2, Nurse Practitioner/Nurse Midwife/Physician Assistant | 3, Nurse | 4, Other staff providing clinical care ( phlebotomist, radiology/imaging technician, medical assistant etc.) | 5, Administrative or Research Staff and faculty with NO clinical contact | 6, Medical student/Graduate student/Post Doc | 7, All other employees						[emp_status] = '1' and [occup] = '1'	y
occup_txt	covid_vaccine_hesitancy_reproductive_age_women		text	If you selected other for employment, please state your occupation						y	[occup] = '2'
educ	covid_vaccine_hesitancy_reproductive_age_women		radio	What is the highest level of school you have completed or the highest degree you have received	1, No school | 2, Basic school | 3, Primary school | 4, All age/Junior High/Some High school | 5, Secondary school/High school graduate or equivalent | 6, Technical/Vocational | 7, Some college, no degree | 8, Associate degree | 9, Bachelor's degree | 10, Master's degree | 11, Doctoral degree							y
race	covid_vaccine_hesitancy_reproductive_age_women		radio	Race	1, White/Caucasian | 2, Black | 3, Asian | 4, Other							y
house_type	covid_vaccine_hesitancy_reproductive_age_women		radio	Which best describes the building where you currently live	1, A yard | 2, A one family house detached from any other house | 3, A one family house attached to one or more houses | 4, A building with 2 apartments | 5, A building with 3 or 4 apartments | 6, A building with 5 to 9 apartments | 7, A building with 10 to 19 apartments | 8, A building with 20 to 49 apartments | 9, A building with 50 or more apartments | 10, Boat, Car or Van | 11, Homeless							y
house	covid_vaccine_hesitancy_reproductive_age_women		radio	What is the status of ownership of the building where you currently live?	1, Owned by you or someone in this household with a mortgage or loan | 2, Owned by you or someone in this household free and clear ( without a mortgage or loan) | 3, Rented | 4, Occupied without payment of rent							y
housesize	covid_vaccine_hesitancy_reproductive_age_women		text	How many other people live with you?			number	0	50			y
income	covid_vaccine_hesitancy_reproductive_age_women		radio	Which category represents the total combined income of all members of your family ( living with you) during the past 12 months. (Jamaican Currency)	3, < $6,200/week | 4, $6,200-$11,999/week | 5, $12,000-$23,000/week | 6, $23,001-$60,000/week | 7, > $60,001/week | 8, Don't know							y
ins	covid_vaccine_hesitancy_reproductive_age_women		radio	Are you covered by any form of insurance or health plan	1, Yes | 2, no							y
symptom	covid_vaccine_hesitancy_reproductive_age_women		checkbox	Since January 1, 2020 have you had any of the following symptoms? ( select all that apply)	1, Fever | 2, Cough | 3, Sore throat | 4, Runny nose | 5, Shortness of breath | 6, loss of taste or smell | 7, I have had none of the above symptoms since January 2020							y
had_covid	covid_vaccine_hesitancy_reproductive_age_women		radio	Have you had COVID-19, the disease caused by the coronavirus?	1, Yes I tested positive for COVID-19 and I had symptoms | 2, Yes I tested positive for COVID-19 but I had no symptoms | 3, Yes I was not tested but I probably had COVID-19 based on my symptoms | 4, No I do not believe I have had COVID-19							y
perc_risk	covid_vaccine_hesitancy_reproductive_age_women		radio	What do you think is the chance that you will get infected with coronavirus in the next month?	1, Very unlikely | 2, Unlikely | 3, Neutral | 4, Likely | 5, Very likely							y
flushot	covid_vaccine_hesitancy_reproductive_age_women		radio	Did you get the flu shot in 2020-2021 flu season?	1, Yes | 2, No | 3, Don't Know
comorbid	covid_vaccine_hesitancy_reproductive_age_women		checkbox	Do you have any of the following chronic illnesses? ( select all that apply)	1, I have no chronic illnesses | 2, Diabetes | 3, Hypertension | 4, Obesity | 5, Cancer | 6, Autoimmune disease | 7, Other							y
comorb_o	covid_vaccine_hesitancy_reproductive_age_women		text	If you selected other, please specify							[comorbid(7)] = '1'
covid_conseq	covid_vaccine_hesitancy_reproductive_age_women		checkbox	Which of the following happened to you as a result of COVID-19 ( select all that apply)	1, Lost your job or closed your business | 2, Reduced your work hours | 3, child could not attend school in person | 4, Family or friends had to move into your home | 5, Had to spend a lot more time taking care of a family member | 6, Had to move or relocate | 7, Lost housing | 8, Became homeless | 9, Increase in conflict with a partner or spouse | 10, Could not get enough food to eat | 11, Could…
source	covid_vaccine_hesitancy_reproductive_age_women		checkbox	Below is a list of people and other sources from which you might get information about a COVID-19 vaccine. From whom or which of these sources would you trust information about a COVID-19 vaccine? ( select all that apply)	15, People I know, like friends, family, neighbors or co-workers | 16, Clergy and religious leaders | 17, Social Media ( Facebook, Twitter, WhatsApp) | 18, News (TV) | 19, News (Internet) | 20, Radio ( local, national) | 21, Healthcare professionals such as doctors and nurses | 22, Local public health officials | 23, Social service providers in my community | 24, Local government officials (like …
tv	covid_vaccine_hesitancy_reproductive_age_women		text	Please specify the TV channel							[source(18)] = '1'
web	covid_vaccine_hesitancy_reproductive_age_women		text	Please specify the website							[source(19)] = '1'
soc_media	covid_vaccine_hesitancy_reproductive_age_women		radio	Please specify the social media	1, Facebook | 2, Twitter | 3, WhatsApp						[source(17)] = '1'
other	covid_vaccine_hesitancy_reproductive_age_women		text	Please specify other source of information							[source(28)] = '1'
friends	covid_vaccine_hesitancy_reproductive_age_women		radio	How important do you think your friends think it is to get a COVID-19 vaccine?	1, Extremely unimportant | 2, Unimportant | 3, Neutral | 4, Important | 5, Extremely important
jam_vax	covid_vaccine_hesitancy_reproductive_age_women		radio	Thinking about people in Jamaica, how many of them do you think will get the COVID-19 vaccine	1, Few (0-20%) | 2, Less than Half (21-49%) | 3, Around Half ( 41-60%) | 4, More than Half (61-80%) | 5, Most or nearly all (81-100%)
friends_vax	covid_vaccine_hesitancy_reproductive_age_women		radio	Of the people close to you, what proportion of them would you want to get the COVID-19 vaccine	1, Few (0-20%) | 2, Less than Half (21-40%) | 3, Around Half ( 41-60%) | 4, More than Half (61-80%) | 5, Most or nearly all (81-100%)
vax_dose	covid_vaccine_hesitancy_reproductive_age_women		radio	Have you received the COVID 19 vaccine	1, Yes one dose | 2, Yes two doses | 3, Yes three doses | 4, No							y
vax_typ	covid_vaccine_hesitancy_reproductive_age_women		checkbox	Which of the vaccines have you received ( select all that apply)	1, AstraZeneca | 2, Pfizer | 3, J&J | 4, Moderna | 5, Sinopharm						[vax_dose] = '1' or [vax_dose] = '2' or [vax_dose] = '3'	y
vax_intent	covid_vaccine_hesitancy_reproductive_age_women		radio	If you have not been vaccinated, when do you intend to receive the vaccine?	1, Later in my pregnancy | 2, As soon as possible after childbirth | 3, As soon as possible after I finish breastfeeding | 4, Some other time in the future | 5, I do not intend to get it						[vax_dose] = '4'	y
no_vax	covid_vaccine_hesitancy_reproductive_age_women		checkbox	If you don't intend to get the COVID-19 vaccine, what is the reason. (select all that apply)	1, I am afraid of the side effects | 2, The vaccine was developed too quickly | 3, I am afraid it will harm my current pregnancy | 4, I have had allergic reactions to vaccines in the past | 5, I am afraid it will cause infertility | 6, I would prefer something more natural to protect me from COVID-19 | 7, Other						[vax_dose] = '4' and [vax_intent] = '5'	y
vax_reas	covid_vaccine_hesitancy_reproductive_age_women		text	If you selected other, please state the reason why you do not intend to get the COVID-19 vaccine							[no_vax(7)] = '1'
q18	covid_vaccine_hesitancy_reproductive_age_women		radio	Would you be willing to get a COVID-19 vaccine a year from now?	1, Yes | 2, No | 3, Don't know/not sure						[vax_dose] = '4'
protect	covid_vaccine_hesitancy_reproductive_age_women		checkbox	Which, if any, of the following have you done or are doing to help prevent getting or transmitting the coronavirus (COVID-19)? ( select all that apply)	1, Wear a face mask | 2, Wash hands frequently and for at least 20 seconds | 3, Use hand sanitizer | 4, Avoid coughing into hands | 5, Stay at home | 6, Avoid other people, especially crowds | 7, Cancel travel plans | 8, Stay home if not feeling well | 9, Avoid contact with high risk groups ( eg people over 60 years) | 10, Monitor yourself closely for symptoms ( for example taking your temperatur…							y
protect_oth	covid_vaccine_hesitancy_reproductive_age_women		text	If you are using other ways to prevent getting or transmitting the coronavirus, please specify							[protect(12)] = '1'
trust	covid_vaccine_hesitancy_reproductive_age_women		radio	I don't trust the COVID-19 vaccine	1, Strongly disagree | 2, Disagree | 3, Agree | 4, Strongly agree | 5, Don't know							y
vax_safety	covid_vaccine_hesitancy_reproductive_age_women		radio	I am worried that COVID-19 vaccines could be harmful	1, Strongly disagree | 2, Disagree | 3, Agree | 4, Strongly agree | 5, Don't know							y
treat	covid_vaccine_hesitancy_reproductive_age_women		yesno	Are you aware of the treatment options available for COVID-19 in Jamaica?								y
tx_covid	covid_vaccine_hesitancy_reproductive_age_women		radio	I would not take treatment currently available for COVID-19	1, Strongly disagree | 2, Disagree | 3, Agree | 4, Strongly agree | 5, Don't know						[treat] = '1'
trust_tx_a51c0a	covid_vaccine_hesitancy_reproductive_age_women		radio	I do not trust the treatment currently recommended for COVID-19	1, Strongly disagree | 2, Disagree | 3, Agree | 4, Strongly agree | 5, Don't know						[treat] = '1'
tx_safety	covid_vaccine_hesitancy_reproductive_age_women		radio	I am worried that the treatment for COVID 19 could be harmful	1, Strongly disagree | 2, Disagree | 3, Agree | 4, Strongly agree | 5, Don't know						[treat] = '1'
vax_health	covid_vaccine_hesitancy_reproductive_age_women		radio	The COVID-19 vaccine is important for my health	1, Strongly disagree | 2, Disagree | 3, Agree | 4, Strongly agree | 5, Don't know							y
vax_belief	covid_vaccine_hesitancy_reproductive_age_women		radio	Getting vaccines is a good way to protect me from disease	1, Strongly disagree | 2, Disagree | 3, Agree | 4, Strongly agree | 5, Don't know							y
vax_effective	covid_vaccine_hesitancy_reproductive_age_women		radio	COVID-19 vaccines are effective	1, Strongly disagree | 2, Disagree | 3, Agree | 4, Strongly agree | 5, Don't know							y
vax_safe	covid_vaccine_hesitancy_reproductive_age_women		radio	COVID-19 vaccines are safe	1, Strongly disagree | 2, Disagree | 3, Agree | 4, Strongly agree | 5, Don't know							y
vax_others	covid_vaccine_hesitancy_reproductive_age_women		radio	Getting vaccinated for COVID-19 is important for the health of others in my community	1, Strongly disagree | 2, Disagree | 3, Agree | 4, Strongly agree | 5, Don't know							y
vax_hcw	covid_vaccine_hesitancy_reproductive_age_women		radio	Generally, I do what my doctor or healthcare provider recommends about vaccines for me	1, Strongly disagree | 2, Disagree | 3, Agree | 4, Strongly agree | 5, Don't know							y
new_vax	covid_vaccine_hesitancy_reproductive_age_women		radio	New vaccines carry more risks than older vaccines	1, Strongly disagree | 2, Disagree | 3, Agree | 4, Strongly agree | 5, Don't know							y
vax_se	covid_vaccine_hesitancy_reproductive_age_women		radio	I am concerned about serious side effects with COVID-19 vaccines	1, Strongly disagree | 2, Disagree | 3, Agree | 4, Strongly agree | 5, Don't know							y
vax_conv	covid_vaccine_hesitancy_reproductive_age_women		radio	It is convenient to get a COVID -19 vaccine	1, Strongly disagree | 2, Disagree | 3, Agree | 4, Strongly agree | 5, Don't know							y
cov_consp1	covid_vaccine_hesitancy_reproductive_age_women		radio	There is a cure for COVID-19, but it is being withheld from Black people	1, Strongly disagree | 2, Disagree | 3, Agree | 4, Strongly agree | 5, Don't know							y
cov_consp2	covid_vaccine_hesitancy_reproductive_age_women		radio	The government cannot be trusted to tell the truth about COVID-19	1, Strongly disagree | 2, Disagree | 3, Agree | 4, Strongly agree | 5, Don't know							y
cov_consp4	covid_vaccine_hesitancy_reproductive_age_women		radio	COVID-19 is manmade	1, Strongly disagree | 2, Disagree | 3, Agree | 4, Strongly agree | 5, Don't know							y
cov_consp5	covid_vaccine_hesitancy_reproductive_age_women		radio	The government is hiding information about COVID-19	1, Strongly disagree | 2, Disagree | 3, Agree | 4, Strongly agree | 5, Don't know							y
cov_docs	covid_vaccine_hesitancy_reproductive_age_women		radio	When it comes to COVID-19, doctors have the best interests of patients in mind	1, Strongly disagree | 2, Disagree | 3, Agree | 4, Strongly agree | 5, Don't know							y
cov_gov	covid_vaccine_hesitancy_reproductive_age_women		radio	Black people should be suspicious of information from the government about COVID-19	1, Strongly disagree | 2, Disagree | 3, Agree | 4, Strongly agree | 5, Don't know
cov_consp6	covid_vaccine_hesitancy_reproductive_age_women		radio	When it comes to COVID-19, Black people cannot trust health care providers	1, Strongly disagree | 2, Disagree | 3, Agree | 4, Strongly agree | 5, Don't know							y
cov_consp8	covid_vaccine_hesitancy_reproductive_age_women		radio	People who take a COVID-19 vaccine will be like human guinea pigs	1, Strongly disagree | 2, Disagree | 3, Agree | 4, Strongly agree | 5, Don't know							y
cov_race	covid_vaccine_hesitancy_reproductive_age_women		radio	Within the healthcare system, people from my race are treated differently than people from other racial groups	1, Strongly disagree | 2, Disagree | 3, Agree | 4, Strongly agree | 5, Don't know							y
cov_docr	covid_vaccine_hesitancy_reproductive_age_women		radio	I would be more comfortable having a COVID-19 vaccine explained to me from a doctor or healthcare worker with the same race as mine	1, Strongly disagree | 2, Disagree | 3, Agree | 4, Strongly agree | 5, Don't know							y
advice	covid_vaccine_hesitancy_reproductive_age_women		radio	Imagine you have a friend who is pregnant and who is at risk of being exposed to COVID-19 through their job. Imagine they are asking you for advice, what would you tell them?	1, Get vaccinated right now | 2, Wait to get vaccinated | 3, Don't get vaccinated							y
whywait	covid_vaccine_hesitancy_reproductive_age_women		text	Why should your friend who is pregnant wait to get vaccinated?							[advice] = '2'
firstc	covid_vaccine_hesitancy_reproductive_age_women		yesno	Is this your first pregnancy?							[preg_status] = '1'
