# Supplementary material for: Is gravidity associated with COVID-19 vaccination among pregnant women in Jamaica?
Source: Reprod Female Child Health. Author manuscript; Available in PMC 2025 Sep 1. (PMC11257169; doi:10.1002/rfc2.100)
Supplement: Supplemental 2 [file NIHMS2007907-supplement-Supplemental_2.csv]

record_id	sex	survey_type	assistance	age	preg_status	semester	emp_status	occup	job_hc	educ	race	house_type	house	housesize	income	ins	symptom___1	symptom___2	symptom___3	symptom___4	symptom___5	symptom___6	symptom___7	had_covid	perc_risk	flushot	comorbid___1	comorbid___2	comorbid___3	comorbid___4	comorbid___5	comorbid___6	comorbid___7	comorb_o	covid_conseq___1	covid_conseq___2	covid_conseq___3	covid_conseq___4	covid_conseq___5	covid_conseq___6	covid_conseq___7	covid_conseq___8	covid_conseq___9	covid_conseq___10	covid_conseq___11	covid_conseq___12	covid_conseq___13	covid_conseq___14	covid_conseq___15
1	2	2	0	35	1	2	1	2		10	2	8	2	1	7	1	0	1	0	1	0	0	0	1	3	2	0	0	0	0	0	1	0		0	0	0	0	0	0	0	0	0	0	0	0	0	0	1
2	2	2	0	27	1	2	2			5	2	2	3	1	8	1	0	0	0	0	0	0	1	4	3	2	1	0	0	0	0	0	0		0	0	0	0	0	0	0	0	0	0	0	0	0	0	1
3	2	1		40	1	2	1	2		7	2	5	2	3	6	1	0	1	0	0	0	0	0	1	1	2	1	0	0	0	0	0	0		0	1	0	0	0	0	0	0	0	0	0	0	0	0	0
4	2	1		27	1	2	1	1	3	9	2	7	3	1	6	1	0	0	0	1	0	0	0	4	2	2	1	0	0	0	0	0	0		0	0	0	0	0	0	0	0	0	0	0	0	0	0	0
5	2	1		33	1	2	1	2		9	2	2	2	4	6	1	1	1	1	1	1	1	0	1	3	2	0	0	1	0	0	1	0		0	0	1	0	0	0	0	0	0	0	0	0	0	0	0
6	2	2	0		3		2			5	2	1	3	3			0	0	0	0	0	0	0				0	0	0	0	0	0	0		0	0	0	0	0	0	0	0	0	0	0	0	0	0	0
7	2	1		26	3		2			9	2	4	3	1	8	2	0	0	0	0	0	0	1	4	2	2	1	0	0	0	0	0	0		0	0	0	0	0	0	0	0	0	0	0	0	0	0	1
8	2	2	0	35	3		2			4	2	3	3	3	5	2	0	1	0	0	0	0	0	4	2	2	0	0	1	0	0	0	0		1	0	1	0	0	1	0	0	0	0	0	0	0	0	0
9	2	1		23	1	2	1	2		5	1	1	3	1	6	2	0	1	0	0	0	0	0	4	3	2	1	0	0	0	0	0	0		1	0	0	0	0	0	0	0	0	0	0	0	0	0	0
10	2	1		27	3		1	2		9	2	2	2	7	6	1	1	1	0	1	1	0	0	1	2	2	1	0	0	0	0	0	0		0	1	0	0	0	0	0	0	1	0	0	0	0	0	0
11	2	1		27	3		1	2		8	2	8	3	3	6	1	0	0	1	1	0	0	0	4	2	2	0	0	0	0	0	0	1	Asthma	0	0	0	0	0	0	0	0	0	0	0	0	0	0	1
12	2	1		28	3		1	2		9	2	2	1	2	8	1	0	0	0	0	0	0	1	4	2	2	0	0	1	0	0	0	0		0	0	0	0	0	0	0	0	0	0	0	0	0	0	1
13	2	2	0	28	1	3	1	1	3	9	2	2	3	1	6	1	0	1	0	0	0	0	0	2	3	1	0	0	0	1	0	0	0		0	0	0	0	0	0	0	0	0	0	0	0	0	0	1
14	2	2	0	28	1	3	1	2		10	2	1	3	1	8	1	1	1	1	0	0	0	0	4	1	2	1	0	0	0	0	0	0		0	0	0	0	0	0	0	0	0	0	0	0	0	0	1
15	2	1		21	1	2	1	2		5	2	1	1	2	7	1	0	0	0	0	0	0	1	4	2	2	1	0	0	0	0	0	0		0	0	0	0	0	0	0	0	0	0	0	0	0	0	1
16	2	2	1	19	1	2	2			5	2	2	1	3	4	2	0	0	0	0	0	0	1	4	1	3	0	0	1	0	0	0	0		0	0	0	0	0	0	0	0	0	0	0	0	0	0	1
17	2	2	0	32	1	2	1	2		10	2	4	3	2	6	1	0	0	0	0	0	0	1	4	2	2	1	0	0	0	0	0	0		0	0	0	0	0	0	0	0	0	0	0	0	0	0	1
18	2	2	0	23	1	2	1	1	7	5	2	3	2	7	8	1	0	0	0	1	0	0	0	4	2	3	1	0	0	0	0	0	0		0	1	0	0	0	0	0	0	0	0	0	0	0	0	0
19	2	2		22			1	2			2	2	2		8	2	0	0	0	0	0	0	1	4	2	1	1	0	0	0	0	0	0		0	0	0	0	0	0	0	0	0	0	0	0	0	0	1
20	2	2	0	30	1	3	1	2		9	2	1	2	3	8	1	0	1	0	1	0	0	0	4	1	2	1	0	0	0	0	0	0		0	0	1	0	0	0	0	0	0	0	0	0	0	1	0
21	2	2	1	27	1	3	1	2		5	2	1	1	2	6	2	0	0	0	0	0	0	1	4	1	2	1	0	0	0	0	0	0		0	0	0	0	0	0	0	0	0	0	0	0	0	0	1
22	2	2	1	27	1	2	1	1	3	9	2	2	2	4	8	1	1	1	0	0	0	0	0	1	3	2	1	0	0	0	0	0	0		0	0	0	0	0	0	0	0	0	0	0	0	0	0	1
23	2	1		24	1	3	1	2		9	2	2	2	2	6	2	0	1	1	1	1	1	0	4	3	2	1	0	0	0	0	0	0		0	0	0	0	1	0	0	0	0	1	0	1	0	1	0
24	2	2		41	4		1	2		6	2	1	3	2	6	2	0	0	0	0	0	0	1	4	3	2	1	0	0	0	0	0	0		0	1	0	0	0	0	0	0	0	0	0	0	0	0	0
25	2	2	0	39	4		2			6	2	2	4	5	8	2	0	0	0	0	0	0	1	4	1	2	1	0	0	0	0	0	0		0	0	1	0	1	0	0	0	0	0	0	1	0	0	0
26	2	2	1	31	1	2	1	2		5	2	1	1	3	8	2	0	1	0	0	0	0	0	4	2	2	1	0	0	0	0	0	0		0	0	0	0	1	1	0	0	0	0	1	0	0	0	0
27	2	2	1	21	1	3	2			8	2	2	2	1	8	2	0	0	0	0	0	0	1	4	1	2	1	0	0	0	0	0	0		0	0	0	0	0	0	0	0	0	0	0	0	0	0	1
28	2	1		25	1	3	2			8	2	2	1	1	5	1	0	0	0	0	0	0	1	4	3	2	1	0	0	0	0	0	0		0	0	0	0	0	0	0	0	0	0	0	0	0	0	1
29	2	2	0	27	1	2	1	2		7	2	2	2	11	8	1	0	1	0	1	0	0	0	4	2	2	0	0	0	1	0	0	0		0	0	0	0	0	0	0	0	0	0	0	0	0	0	0
30	2	2	0	30	1	3	1	2		9	2	2	1	4	6	1	0	0	1	1	1	0	0	1	2	3	1	0	0	0	0	0	0		0	0	0	0	0	0	0	0	0	0	0	0	0	0	1
31	2	2	0	26	1	3	2			9	2	2	2	3	4	2	0	0	0	0	1	0	0	4	3	2	1	0	0	0	0	0	0		1	0	1	0	1	0	0	0	0	0	0	0	0	0	0
32	2	2	0	31	1	3	1	2		7	2	2	2	2	8	1	0	0	0	0	0	0	1	4	1	2	1	0	0	0	0	0	0		0	0	0	0	0	0	0	0	0	0	0	0	0	0	1
33	2	2	1	28	1	2	1	2		6	2	2	1	2	6	1	0	1	1	1	0	0	0	4	3	2	1	0	0	0	0	0	0		0	1	0	0	0	0	0	0	0	0	0	0	0	0	0
34	2	2		29	1	3	1	1	2	9	2	2	3		8	1	1	1	1	0	0	0	0	1	3	1	0	0	0	0	0	0	0		0	1	0	0	0	0	0	0	0	1	0	0	0	0	0
35	2	2	0	25	1	3	1	2			2					2	0	0	0	0	0	0	1	4	2	2	1	0	0	0	0	0	0		0	1	0	0	0	0	0	0	0	0	1	0	0	0	0
36	2	2	0	31	1	2	1	2		9	2	2	2	2	8	1	0	0	0	0	0	0	1	1	3	2	0	0	0	0	0	1	0		0	0	0	0	0	0	0	0	0	0	0	0	0	0	1
37	2	2	1	27	1	2	1	2		6	2	3	1	2	8	2	0	0	0	0	0	0	1	4	3	2	1	0	0	0	0	0	0		0	1	0	0	0	0	0	0	0	0	0	0	0	0	0
38	2	2	0	34	1	3	1	2		7	2	3	1	3	6	1	0	1	1	0	0	0	0		3	2	1	0	0	0	0	0	0		0	0	1	0	0	0	0	0	0	0	0	0	0	0	0
39	2	2	1	29	1	3	1	2		6	2	1	2	3	8		0	0	1	0	0	0	0	4	2	1	1	0	0	0	0	0	0		0	1	0	0	0	0	0	0	0	0	0	0	0	0	0
40	2	2	0	31	1	2	1	2		9	2	1	2	3	8	1	0	1	0	0	0	0	0	4	1	3	1	0	0	0	0	0	0		0	0	1	0	0	0	0	0	0	0	0	0	0	0	0
41										6	2	3	1				0	0	0	0	0	0	0				0	0	0	0	0	0	0		0	0	0	0	0	0	0	0	0	0	0	0	0	0	0
42	2	2	0	26	1	3	1	2		5	2	7	3	1	6	1	1	1	1	1	0	0	0	1	1	2	0	0	1	0	0	0	0		0	1	0	0	0	0	0	0	0	0	0	0	0	0	0
43	2	2	0	27	1	3	1	2		7	2	1	3	5	8	1	0	0	0	0	0	0	1	4	2	1	1	0	0	0	0	0	0		1	0	0	0	0	0	0	0	0	0	0	0	0	0	0
44	2	1		31	1	3	1	2		8	2	2	2	2	8	1	0	0	0	0	0	0	1	4	1	3	1	0	0	0	0	0	0		0	0	0	0	0	0	0	0	1	0	0	0	0	0	0
45	2	2	0	31	1	3	1	2		10	2	2	1	2	7	1	0	1	0	0	0	0	0	4	2	2	1	0	0	0	0	0	0		0	0	0	0	0	0	0	0	0	0	0	0	0	0	1
46	2	1		37	1	3	2			7	2	2	1	1	8	1	0	0	0	0	0	0	1	4	2	1	1	0	0	0	0	0	0		0	0	0	0	0	0	0	0	0	0	0	0	0	0	1
47	2	1		28	2		1	2		9	2	1	1	3	8	1	0	0	0	0	0	0	1	4	3	2	0	0	0	0	0	0	1		0	0	0	0	0	0	0	0	0	0	0	0	0	0	1
48	2	1		37	3		1	1	1	10	2	3	1	3	7	1	0	0	1	1	0	0	0	4	3	1	0	0	0	0	0	0	1	Asthma	0	1	1	0	0	0	0	0	0	0	0	0	0	0	0
49	2	1		40	1	3	1	2		10	2	2	1	2	6	1	0	0	0	0	0	0	1	4	3	2	1	0	0	0	0	0	0		0	0	0	0	0	0	0	0	0	0	0	0	0	0	1
50	2	1		27	4		1	1	1	9	2	8	3	1	7	1	1	1	1	1	1	1	0	1	1	1	1	0	0	0	0	0	0		0	0	0	0	0	0	0	0	0	0	0	0	0	0	1
51	2	2	0	33	1	3	1	2		10	2	2	2	2	6	1	0	1	0	0	0	0	0	4	3	2	1	0	0	0	0	0	0		0	0	0	0	0	0	0	0	0	0	0	0	0	0	1
52	2	1		28	1	3	1	2		10	2	3	3	1	7	1	0	0	0	0	0	0	1	4	3	2	1	0	0	0	0	0	0		0	0	0	0	0	0	0	0	0	0	0	0	0	0	1
53	2	1		39	1	2	1	2		10	2	2	1	3	7	1	0	1	0	1	0	0	0	1	2	2	1	0	0	0	0	0	0		0	1	1	0	0	0	0	0	0	0	0	0	0	0	0
54	2	1		31	1	3	2			5	2	2	3	2	8	2	0	0	0	0	0	0	1	4	4	2	1	0	0	0	0	0	0		1	0	1	0	0	0	0	0	0	0	0	0	0	0	0
55	2	1		31	1	3	1	2		9	2	2	1	2	6	1	0	0	0	0	0	0	1	4	2	2	1	0	0	0	0	0	0		0	0	0	0	0	0	0	0	0	0	0	0	0	0	1
56	2	2	0	29	1	3	1	2		9	2	3	4	4	6	1	0	0	0	0	0	0	1	4	1	2	1	0	0	0	0	0	0		0	0	0	0	0	0	0	0	0	0	0	0	0	0	1
57	2	1		31	1		1			9	2	2	1	2	6	1	0	0	0	0	0	0	0	4	2	2	0	0	0	0	0	0	0		0	0	0	0	0	0	0	0	0	0	0	0	0	0	0
58	2	1		40	2		1	1	2	10	2	4	3	0	6	1	0	0	0	0	0	0	1	4	2	1	0	1	0	0	0	0	0		0	0	0	0	0	0	0	0	0	0	0	0	0	0	1
59	2	1		38	1	3	1	2		10	2	3	1	3	8	1	0	0	0	1	0	0	0	4	3	2	1	0	0	0	0	0	0		0	0	0	0	0	0	0	0	0	0	0	0	0	0	1
60	2	1		32	1	3	1	1	1	9	2	2	3	1	7	1	0	0	0	0	0	0	1	4	2	3	1	0	0	0	0	0	0		0	0	0	0	0	0	0	0	0	0	0	0	0	0	1
61	2	1		30	1	3	1	2		6	2	3	2	0	4	2	1	1	1	1	1	1	0	1	3	2	1	0	0	0	0	0	0		0	1	0	0	0	0	0	0	0	0	0	0	0	0	0
62	2	1		26	1	3	2			5	2	1	3	2	8	2	1	1	1	0	0	0	0	4	1	1	1	0	0	0	0	0	0		0	0	0	0	0	0	0	0	0	0	0	0	0	0	1
63	2	1		35	3		1	2		9	2	2	1	1	6	1	0	0	0	0	0	0	1	4		2	1	0	0	0	0	0	0		0	1	1	0	0	0	0	0	0	1	0	0	0	0	0
64	2	1		27	1	3	1	2		9	2	7	3	1	6	1	0	0	1	0	0	0	0	2	3	2	1	0	0	0	0	0	0		0	0	0	0	1	0	0	0	0	0	0	0	0	0	0
65	2	1		22	1	2	2			8	2	3	3	1	5	1	0	0	0	0	0	0	1	4	1	2	1	0	0	0	0	0	0		0	0	0	0	0	0	0	0	0	0	0	0	0	0	1
66	2	1		37	1	1	1	2		5	2	1	3	3	6	2	0	0	0	0	0	0	1	4	2	2	1	0	0	0	0	0	0		0	1	1	0	0	0	0	0	0	0	0	0	0	0	0
67	2	1		20	1	1	1	1	2	9	2	2	2	2	7	1	0	0	0	0	0	0	1	4	3	1	1	0	0	0	0	0	0		0	0	0	0	0	0	0	0	0	0	0	0	0	0	1
68	2	1			1	2	1	2		5	2	2	2	5	4	2	0	0	0	0	0	0	1	4	1	2	1	0	0	0	0	0	0		0	0	0	0	0	0	0	0	0	0	1	0	0	0	0
69	2	1			1		1			5	2	2	2	5	4	2	0	0	0	0	0	0	0	4	1	2	0	0	0	0	0	0	0		0	0	0	0	0	0	0	0	0	0	0	0	0	0	0
70	2	1			1	1	1	2		5	2	2	2	12	8	1	0	0	0	0	0	1	0	4	1	1	1	0	0	0	0	0	0		0	0	0	0	0	0	0	0	0	0	0	0	0	0	1
71	2	1		25	1	3	1	2									0	0	0	0	0	0	0				0	0	0	0	0	0	0		0	0	0	0	0	0	0	0	0	0	0	0	0	0	0
72	2	2	0	34	1	2	1	1	1	11	2	7	1	2	7	1	0	0	1	0	0	0	0	1	3	1	1	0	0	0	0	0	0		0	1	0	0	0	0	0	0	0	0	0	0	0	0	0
73	2	1		30	1	1	1	2		5	2	4	1	6	8	2	0	0	0	0	1	0	0	4	1	2	0	0	0	0	0	0	1	Asthma	1	0	0	0	0	0	0	0	0	0	0	0	0	0	0
74	2	2		21	1	2	1	2		5	2	2	2	4	8	2	0	1	0	0	0	0	0	1	1	2	0	0	0	0	0	0	1	Asthma	0	0	0	0	0	0	0	0	0	0	0	0	0	0	1
75	2	2		27	1	2				5	2	2	3	0	8	2	0	0	0	0	0	0	1	4	1	2	1	0	0	0	0	0	0		0	0	0	0	0	0	0	0	0	0	0	0	0	0	1
76	2	2	0	28	1	3	1	2		8	2	5	3	1	6	2	1	1	0	0	0	1	0	1	3	2	1	0	0	0	0	0	0		0	0	0	0	0	0	0	0	0	0	0	0	0	0	1
77	2	1		28	3		1	2		5	2	5	3	4	8	1	0	0	0	0	0	0	1	4	4	1	1	0	0	0	0	0	0		0	0	0	0	0	0	0	0	0	0	0	0	0	0	1
78	2	1		28	3		1			5	2	5	3	4	8	1	0	0	0	0	0	0	0	4	4	1	0	0	0	0	0	0	0		0	0	0	0	0	0	0	0	0	0	0	0	0	0	0
79	2	1		29	3		1	2		9	2	4	3	1	5	2	0	0	0	0	0	0	1	4	1	2	1	0	0	0	0	0	0		0	0	0	0	0	0	0	0	0	0	0	0	0	0	1
80	2	1		33	4		1	1	1	9	2	7	3	1	7	2	0	1	0	0	1	0	0	1	4	2	0	0	0	0	0	1	0		0	0	0	0	0	0	0	0	0	0	0	0	0	0	1
81	2	1		33	4		1			9	2	7	3	1	7	2	0	0	0	0	0	0	0	1	4	2	0	0	0	0	0	0	0		0	0	0	0	0	0	0	0	0	0	0	0	0	0	0
82	2	1		26	4		1	1	1	9	2	2	3	2	7	1	0	1	1	1	0	1	0	3	1	2	0	0	0	0	0	0	1	Asthma	0	0	0	0	0	0	0	0	0	0	0	0	0	0	1
83	2	1		34	3		1	2		9	2	3	1	3	6	1	1	1	1	1	1	1	0	4	3	2	1	0	0	0	0	0	0		0	0	0	0	0	0	0	0	0	0	0	0	0	0	1
84	2	2	0	23	1	2	1	2		8	2	2	2	8	8	1	0	0	0	0	0	0	1	4	2	2	1	0	0	0	0	0	0		0	0	0	0	0	0	0	0	0	0	0	0	0	0	1
85	2	2	1	27	1	2	2			7	2	2	2	2	6	2	1	0	1	0	0	0	0	4	2	2	1	0	0	0	0	0	0		0	0	1	0	0	0	0	0	0	0	0	0	0	0	0
86	2	2	0	30	1	1	1	2		5	2	2	1	4	5	1	0	1	0	0	0	0	0	4	2	1	1	0	0	0	0	0	0		0	0	0	0	0	0	0	0	0	0	0	1	0	0	0
87	2	2	1	29	1	3	1	2		5		3	3	1	5		1	1	1	0	0	0	0	1	3		1	0	0	0	0	0	0		0	0	0	0	0	0	0	0	0	0	0	0	0	0	1
88	2	1		41										4			0	0	0	0	0	0	0				0	0	0	0	0	0	0		0	0	0	0	0	0	0	0	0	0	0	0	0	0	0
89	2	2	0	27	1	3	1	2		10	2	2	2	3	6	1	0	1	0	1	1	0	0	4	3	2	1	0	0	0	0	0	0		0	0	0	0	0	0	0	0	0	0	0	1	0	0	0
90	2	2	0	30	1	3	1	2		9	2	2	2	4	8	1	0	0	0	0	0	0	1	4	2	2	1	0	0	0	0	0	0		0	0	1	0	0	0	0	0	0	0	0	0	0	0	0
91	2	2	1	29	1	3	1	2		7	2	2	2	3	8	1	0	0	0	0	1	0	0	4	3	2	1	0	0	0	0	0	0		0	0	0	0	0	0	0	0	0	0	0	0	0	0	1
92	2	2	1	21	1	2	1	2		5	2	3	2	0	8	2	1	0	0	1	0	0	0	4	3	2	1	0	0	0	0	0	0		0	1	0	0	0	0	0	0	0	0	0	0	0	0	0
93	2	2	0	31	1	3	1	1	3	7	2	2	3	2	6	2	0	1	1	0	0	0	0	4	3	2	1	0	0	0	0	0	0		0	0	0	0	0	0	0	0	0	0	0	0	0	0	1
94	2	1		30	3		1	2		8	2	1	2	4	8	1	1	0	1	0	0	0	0	4	2	2	1	0	0	0	0	0	0		0	0	0	0	0	0	0	0	0	0	0	0	0	0	1
95	2	1		31	3		1	1	1	9	2	2	3	2	7	1	0	0	1	0	0	0	0	4	1	1	1	0	0	0	0	0	0		0	0	0	0	0	0	0	0	0	0	0	0	0	0	1
96	2	2	1	35	4		1	2		5	2	5	4	4	5	2	0	0	0	0	0	0	1	4	1	2	0	0	1	0	0	0	0		0	0	0	0	0	0	0	0	0	0	0	0	0	0	1
97	2	1		29	4		1	1	7	9	2	2	1	3	6	1	0	0	0	0	0	0	1	4	3	1	1	0	0	0	0	0	0		0	0	0	0	0	0	0	0	0	0	0	0	0	0	1
98	2	2	0	28	3		1	1	2	9	2	2	1	3	6	1	0	0	0	1	0	0	0	4	3	2	1	0	0	0	0	0	0		0	0	1	0	1	0	0	0	0	0	0	0	0	0	0
99	2	2	0	31	4		1	1	2	9	2	7	3	0	6	1	1	0	0	1	0	0	0	1	3	2	1	0	0	0	0	0	0		0	0	0	0	0	0	0	0	0	1	0	0	0	0	0
100	2	2	0	29	1	3	1	2		9	2	3	3	2	6	1	0	0	0	0	0	0	1	4	1	2	1	0	0	0	0	0	0		0	0	0	0	0	0	0	0	0	0	0	0	0	0	1
101	2	1		18	4		2			5	2	2	2	2	8	1	0	0	0	0	0	0	1	4	2	2	1	0	0	0	0	0	0		0	0	0	0	0	0	0	0	0	0	0	0	0	0	1
102																	0	0	0	0	0	0	0				0	0	0	0	0	0	0		0	0	0	0	0	0	0	0	0	0	0	0	0	0	0
103	2	2	0	40	1	2	1	2		9	2	2	1	0	7	1	1	1	1	1	1	0	0	1	1	2	0	0	0	1	0	1	0		0	0	0	0	0	0	0	0	0	0	0	0	0	1	0
104	2	2	0	30	1	2	1	2		6	2	3	1	3	3	1	0	1	0	1	1	1	0	4	1	2	0	0	0	1	0	0	1	Asthma	0	0	0	0	0	0	0	0	0	0	0	0	0	0	1
105	2	1		28	2		1	2		9	2	2	1	1	6	1	1	1	0	1	0	0	0	1	3	2	1	0	0	0	0	0	0		0	0	0	0	0	0	0	0	0	0	0	0	0	0	1
106	2	1		26	2		1	2		5	2	2	3	2	6	2	1	1	1	1	1	1	0	3	3	2	0	0	0	0	0	0	1	Asthma	0	1	0	0	0	0	0	0	1	0	0	1	0	0	0
107	2	1		37	4		1	2		6	2	2	1	2	8	1	0	0	0	0	0	0	1	4	2	2	0	0	0	0	0	0	1	Fibroids	0	0	0	0	0	0	0	0	0	0	0	0	0	0	1
108	2	1		37	4		1	2		6	2	2	1	2	8	1	0	0	0	0	0	0	1	4	2	2	0	0	0	0	0	0	1	Fibroids	0	0	0	0	0	0	0	0	0	0	0	0	0	0	1
109	2	1		42	4		2			8	2	2	2	2	6	2	0	0	0	0	0	0	1	4	3	2	0	0	1	1	0	0	0		1	0	0	0	0	0	0	0	0	0	0	0	0	0	0
110	2	1		35	4		1	2		5	2	2	1	3	5	2	0	0	0	0	0	0	1	4	1	2	1	0	0	0	0	0	0		0	0	0	0	0	0	0	0	0	0	0	0	0	0	1
111	2	2	0	40	2		1	2		5	2	2	3	1	8	2	0	0	0	0	0	0	1	4	2	2	1	0	0	0	0	0	0		0	0	0	0	0	0	0	0	0	0	0	0	0	0	1
112	2	1		38	3		1	2		9	2	2	3	3	6	1	0	0	0	0	0	0	0	4	3	2	0	0	0	0	0	0	0		0	0	1	0	0	0	0	0	0	0	0	0	0	0	0
113	2	1		26	2		1	2		10	2	2	3	2	5	1	0	0	1	0	0	0	0	4	2	2	1	0	0	0	0	0	0		0	1	0	0	0	0	0	0	0	0	0	0	0	0	0
114	2	1		27	4		2			9	2	6	3	2	7	2	0	1	1	1	0	0	0	4	4	1	1	0	0	0	0	0	0		0	0	0	0	0	0	0	0	0	0	0	0	0	0	1
115	2	1		34	2		1	1	5	8	2	9	3	2	6	1	1	1	1	1	0	1	0	1	3	1	1	0	0	0	0	0	0		0	0	1	0	0	0	0	0	0	0	1	0	0	1	0
116	2	1		44	4		1	1	7	9	2	2	2	2	7	1	0	0	0	0	0	0	1	4	3	2	1	0	0	0	0	0	0		1	0	1	0	0	0	0	0	0	0	0	0	0	1	0
117	2	1		41	4		1	1	7	9	2	2	2	2	8	1	1	1	1	1	0	1	0	4	3	2	0	0	1	0	0	0	0		0	0	0	0	0	0	0	0	1	1	1	0	0	0	0
118	2	1		39	4		1	1	3	10	2	2	3	1	6	1	0	1	0	1	0	0	0	2	1	2	1	0	0	0	0	0	0		0	0	0	0	0	0	0	0	0	0	0	0	0	0	1
119	2	1		42	4		1	2		10	1	3	2	3	7	1	0	0	0	1	0	0	0	4	4	1	0	0	0	0	0	1	0		0	0	1	0	0	0	0	0	0	0	0	0	0	0	0
120	2	1		37	4		1	2		9	4	2	2	5	8	1	0	1	1	1	1	0	0	4	3	2	1	0	0	0	0	0	0		0	0	0	0	0	0	0	0	0	0	0	0	0	0	0
121	2	1		32	4		1	2		9	2	2	2	1	7	1	0	0	0	0	0	0	1	4	2	2	0	0	0	0	0	0	1	Asthma	0	0	0	0	0	0	0	0	0	0	0	0	0	0	1
122	2	1		25	4		1	1	3	9	2	7	3	2	6	1	0	0	1	1	0	0	0	4	3	2	1	0	0	0	0	0	0		0	0	1	1	0	0	0	0	0	0	0	0	0	0	0
123	2	1		43	4		1	2		7	2	2	4	7	6	1	0	0	0	0	0	0	1	4	3	2	0	0	1	0	0	0	0		0	0	1	0	0	0	0	0	0	0	0	0	0	0	0
124	2	1		26	1	2	2			5	2	1	2	4	8	2	0	0	0	0	0	0	1	2	3	1	1	0	0	0	0	0	0		0	1	0	0	0	0	0	0	0	0	0	0	0	0	0
125	2	1		29	1	3	1	2		9	2	2	2	3	6	2	0	0	0	1	0	0	0	4	4	2	1	0	0	0	0	0	0		0	0	1	0	0	0	0	0	0	0	0	0	0	0	0
126	2	2	1	24	1	3	1	2		8	2	3	3	0	5	1	1	1	0	0	0	0	0	4	3	2	1	0	0	0	0	0	0		1	0	0	0	0	0	0	0	0	0	0	0	0	1	0
127	2	1		26	1	3	1	2		10	2	2	3	1	6	1	1	0	1	0	0	0	0	1	1	2	1	0	0	0	0	0	0		0	0	0	0	0	0	0	0	0	0	0	0	0	0	1
128	2	1		57			2			6	2	2	1	5		2	0	1	0	0	0	0	0	4	1	2	0	0	1	0	0	0	0		0	0	0	0	0	0	0	0	0	0	0	0	0	0	1
129	2	2	1	40	2		1	2		9	2	7	2	1	7	1	0	0	0	0	0	0	1	4	3	2	1	0	0	0	0	0	0		0	0	0	0	0	0	0	0	0	0	0	0	0	0	1
130	2	1			2		1	2		9	2	2	3	1			0	0	0	0	0	0	0				0	0	0	0	0	0	0		0	0	0	0	0	0	0	0	0	0	0	0	0	0	0
131	2	1		24	4		1	2		9	2	8	3	0	6	2	0	0	0	0	0	0	1	4	3	2	1	0	0	0	0	0	0		0	0	0	1	1	0	0	0	0	0	1	0	1	0	0
132	2	1		42	2		1	2		9	2	2	3	1	6	1	0	1	0	0	0	0	0	3	3	2	1	0	0	0	0	0	0		0	0	1	0	0	1	0	0	1	0	1	1	1	0	0
133	2	1		35	4		1	2		9	2	2	3	3	6	1	1	1	1	1	0	0	0	1	3	2	1	0	0	0	0	0	0		0	0	1	0	1	0	0	0	0	0	0	0	0	0	0
134	2	1		29	4		1	2		9	2	3	3	1	7	1	0	0	0	0	0	0	1	4	1	2	1	0	0	0	0	0	0		1	1	0	0	0	0	0	0	0	0	0	0	0	0	0
135	2	1		42	4		1	1	5	10	2	3	2	4	7	1	0	0	0	0	0	0	1	4	3	1	1	0	0	0	0	0	0		0	0	1	0	0	0	0	0	0	0	0	0	0	0	0
136	2	1		42	4		1	2		10	4	3	3	2	7	1	0	0	0	1	0	0	0	4	2	1	1	0	0	0	0	0	0		0	0	1	0	1	0	0	0	1	0	0	0	0	0	0
137	2	1		37	4		1	2		11	2	3	2	3	7	1	0	0	0	0	0	0	1	4	4	1	1	0	0	0	0	0	0		0	0	0	0	0	0	0	0	0	0	0	0	0	0	1
138	2	1		32	4		1	2		10	2	2	1	3	7	1	1	1	1	0	0	1	0	1	2	2	0	0	0	0	0	0	1	Asthma	0	0	1	0	0	0	0	0	0	0	0	1	0	0	0
139	2	1		35	2		1	2		10	2	2	1	1	6	1	0	1	1	0	0	0	0	1	3	2	1	0	0	0	0	0	0		0	0	0	0	0	0	0	0	0	0	0	0	0	0	1
140	2	1		37	4		1	2		7	4	3	2	1	5	1	0	1	1	1	0	0	0	4	2	2	0	0	0	1	0	0	0		0	0	0	0	0	0	0	0	0	1	1	0	1	0	0
141	2	1		35	4		1	2		7	2	1	2	1	8	1	1	1	0	0	0	0	0	4	3	2	0	0	1	1	0	0	0		0	0	0	0	0	0	0	0	0	0	0	0	0	0	1
142	2	1		38	2		1	1	1	10	2	6	2	0	7	1	1	1	0	1	0	0	0	3	3	1	1	0	0	0	0	0	0		0	0	0	0	0	0	0	0	0	0	0	0	0	0	1
143	2	1		40	4		1	1	7	9	2	2	2	5	7	1	1	0	0	0	0	0	1	1	4	1	0	0	0	0	0	0	1	Sickle Cell Disease	0	0	0	0	0	0	0	0	0	0	0	0	0	0	0
144	2	1		36	3		1	2		9	2	2	2	4	6	1	0	1	0	1	0	1	0	3	2	2	1	0	0	0	0	0	0		0	0	0	0	0	0	0	0	0	0	0	0	0	0	1
145	2	1		43	4		1	2		10	4	7	1	0	7	1	1	1	1	1	0	0	0	4	1	2	0	1	1	1	0	0	0		0	0	0	0	0	0	0	0	0	0	0	0	0	0	1
146	2	1		26	4		1	2		9	2	2	2	3	7	1	0	0	0	0	0	0	1	4	2	2	0	0	0	0	0	0	1	PCOS	0	0	0	0	0	0	0	0	0	0	0	0	0	0	1
147	2	2	0	33	3		1	2		9	2	1	1	2	6	1	0	1	1	0	1	0	0	4	1	2	0	0	0	0	0	0	1	Asthma	0	0	1	0	0	0	0	0	0	0	0	0	0	0	0
148	2	1		42	2		1	1	6	11	2	7	1	3	7	1	1	1	0	1	0	0	0	1	4	2	1	0	0	0	0	0	0		0	1	1	0	0	0	0	0	0	0	0	0	0	0	0
149	2	1		21	4		2			5	2	2	1	4	6	1	1	1	1	1	0	0	0	4	2	2	1	0	0	0	0	0	0		0	0	0	0	0	0	0	0	0	0	0	0	0	0	1
150	2	1		43	4		1	2		10	4	9	3	3	7	1	0	1	0	0	0	0	0	3	3	2	0	0	0	0	0	0	1	Asthma	0	0	1	0	0	0	0	0	0	0	0	0	0	0	0
151																	0	0	0	0	0	0	0				0	0	0	0	0	0	0		0	0	0	0	0	0	0	0	0	0	0	0	0	0	0
152	2	2	1	32	3		1	2		10	2	9	3	3	7	1	1	1	1	1	0	0	0	4	3	2	1	0	0	0	0	0	0		0	0	0	0	0	0	0	0	0	0	0	0	0	0	1
153	2	2	1	45	4		1	2		5	2	1	3	7	8	2	0	0	0	0	0	0	1				0	0	0	0	0	0	0		0	0	0	0	0	0	0	0	0	0	0	0	0	0	0
154	2	1		28	4		1	2		9	2	1	2	4	6	1	0	0	0	0	0	0	1	4	2	2	0	0	0	0	0	1	0		0	0	0	0	0	0	0	0	0	0	0	1	0	0	0
155	2	1		22	4		2			7	2	2	2	4	5	1	0	0	0	0	0	0	0	4	3	2	0	0	0	0	0	0	0		0	0	0	0	0	0	0	0	0	0	0	0	0	0	0
156	2	2	1	18	4		2			5	2	1	2	6	8	2	0	0	0	0	0	0	1	4	1	2	1	0	0	0	0	0	0		0	0	1	0	0	0	0	0	0	0	0	0	0	0	0
157	2	2	1	49			1			5	2	1	4		8		0	0	0	0	0	0	1	4	3	2	0	0	0	0	0	0	0		0	0	0	0	0	0	0	0	0	0	0	0	0	0	1
158	2	1		24	1	3	1	2		8	2	4	3	1	6	2	0	0	0	0	0	0	1	4	1	1	1	0	0	0	0	0	0		0	0	0	0	0	0	0	0	0	0	0	0	0	0	1
159	2	1		20	4		1	2		5	2	2	4	2	5	1	1	1	1	1	0	0	0	4	3	2	0	0	1	0	0	0	0		0	0	0	0	0	0	0	0	0	0	0	0	0	0	1
160	2	1		27	3		2			6	2	3	3	2	6	1	1	1	1	0	0	0	0	2	3	2	0	0	1	0	0	0	0		0	0	0	0	0	0	0	0	0	0	0	0	0	0	1
161	2	1		29	3		1	2		10	2	3	1	2	7	1	1	1	1	1	1	1	0	2	4	3	1	0	0	0	0	0	0		0	1	1	0	0	0	0	0	0	0	0	1	0	0	0
162	2	1		22	3		2			5	2	3	2	2	8	2	0	1	0	0	0	0	0	3	2	2	1	0	0	0	0	0	0		1	0	0	0	0	0	0	0	0	0	0	0	0	0	0
163	2	1		36	3		2			9	2	2	3	3	6	2	0	1	1	1	0	0	0	4	1	2	1	0	0	0	0	0	0		1	0	1	0	0	0	0	0	0	0	1	0	0	0	0
164	2	1			3		1	1	4	6	2	3	2	8			0	0	0	0	0	0	0				0	0	0	0	0	0	0		0	0	0	0	0	0	0	0	0	0	0	0	0	0	0
165	2	1			3		1	1	4	6	2	3	2	8	8	1	0	0	0	0	0	0	1	4	3	2	1	0	0	0	0	0	0		0	1	1	0	1	0	0	0	1	0	0	0	0	0	0
166		1			3					10		2			7		0	0	0	0	0	0	1	4			1	0	0	0	0	0	0		0	0	0	0	0	0	0	0	0	0	0	0	0	0	1
167	2	1		27	3		1	2		5	2	2	2	4	8	2	1	0	1	1	1	1	0	3	1	2	0	0	0	0	0	0	1	Low blood pressure	0	0	1	0	0	0	0	0	0	1	0	0	0	0	0
168	2	1		31	2		1	2		5	2	2	3	0	6	1	1	1	0	1	0	0	0	4	1	2	1	0	0	0	0	0	0		0	1	0	0	0	0	0	0	0	0	0	0	0	0	0
169	2	2	0	41	4		1	1	7	6	2	2	1	2	8	1	0	0	0	0	0	0	1	4	4	2	1	0	0	0	0	0	0		0	0	1	0	0	0	0	0	0	0	0	0	0	0	0
170	2	1		46	4		1	2		7	2	1	1	2	5	2	0	0	0	0	0	0	1	4	1	2	0	0	1	0	0	0	0		0	1	0	0	0	0	0	0	0	0	0	0	0	0	0
171	2	1		25	2		1	2		7	2	1	4	1	8	1	0	0	0	0	0	0	1	4	2	2	1	0	0	0	0	0	0		1	0	0	0	0	0	0	0	0	0	0	0	0	0	0
172	2	1		46	4		1			7	2	1	1	2	5	2	0	0	0	0	0	0	0	4	1	2	0	0	0	0	0	0	0		0	0	0	0	0	0	0	0	0	0	0	0	0	0	0
173	2	1		34	3		1	1	1	11	2	9	3	3	7	1	0	1	0	0	0	0	0	4	3	2	1	0	0	0	0	0	0		0	0	0	0	0	0	0	0	0	0	0	0	0	0	1
174	2	1		32	4		1	1	1	9	4	3	1	3	7	2	1	1	1	1	1	0	0	1	1	2	0	0	0	0	0	0	1	Asthma	0	1	0	0	0	0	0	0	0	0	0	0	0	0	0
175	2	1		31	3		1	2		10	2	8	4	3	6	1	1	1	1	1	1	0	0	1	1	2	0	0	0	1	0	0	0		0	0	0	0	0	0	0	0	0	0	0	0	0	0	1
176	2	1		34	2		1	1	5	7	2	8	3	2	8	1	1	1	1	1	0	1	0	1	3	2	0	0	0	1	0	0	0		0	1	1	0	0	0	0	0	0	0	0	0	0	0	0
177	2	1		32	4		1	1	1	9	2	1	3	0	7	1	1	1	1	1	0	0	0	1	2	2	1	0	0	0	0	0	0		0	0	0	0	0	0	0	0	0	0	0	0	0	0	1
178	2	1	0	26	3	3	2	2	7	8	2	2	2	3	8	2	0	0	0	0	0	0	0	4	2	2	0	0	0	0	0	0	0		0	0	0	0	0	0	0	0	0	0	0	0	0	0	0
179	2	1		28	3		1	2		8	2	2	2	2	7	1	0	0	0	0	0	0	1	1	2	2	1	0	0	0	0	0	0		0	0	0	0	0	0	0	0	0	0	0	0	0	0	1
180	2	1		20	4		1	1	7	7	2	1	3	1	8	1	0	1	1	0	1	0	0	2	2	2	1	0	0	0	0	0	0		0	1	0	0	0	0	0	0	0	0	0	0	0	0	0
181	2	2	0	37	2		1	2			2	2	1	3	8	1	0	0	0	0	0	0	1	4	3	2	0	0	1	0	0	0	0		1	0	1	0	1	0	0	0	0	0	0	0	0	0	0
182	2	2	0	38	2		1	2		10	2	9	1	0	7	1	0	0	1	0	0	0	0	4	3	2	1	0	0	0	0	0	0		0	0	0	0	0	0	0	0	0	0	0	0	0	0	1
183	2	2	0	33	2		1	2		10	2	2	2	2	7	1	1	1	1	1	0	0	0	1	2	1	1	0	0	0	0	0	0		0	0	0	0	0	0	0	0	0	0	0	0	0	0	1
184	2	2	0	44	4		1	2		5	2	1	1	2	5	2	0	0	0	0	0	0	1	4	1	2	1	0	0	0	0	0	0		0	0	1	0	0	0	0	0	0	0	0	0	0	0	0
185	2	2		19	4		2			5	2	3	2	8	7	2	0	0	0	0	0	0	1	4	1	2	1	0	0	0	0	0	0		0	0	1	0	0	0	0	0	0	0	0	0	0	0	0
186	2	1		35	2		1	1	5	9	2	4	1	3	7	1	0	0	1	0	0	0	0	2	2	1	1	0	0	0	0	0	0		0	0	0	0	0	0	0	0	0	0	0	0	0	0	1
187	2	1		36	3		1	2		9	2	2	1	1	7	1	1	1	1	0	0	0	0	1	3	2	1	0	0	0	0	0	0		0	0	0	0	1	0	0	0	0	0	0	0	0	0	0
188	2	1		41	3		1	2		9	2	2	2	3	7	2	0	0	0	1	0	0	0	1	1	2	1	0	0	0	0	0	0		0	0	0	0	0	0	0	0	0	0	0	0	0	0	1
189	2	2	0	25	4		1	1	1	11	2	4	3	0	7	1	1	1	1	1	0	1	0	1	2	2	0	0	0	0	0	1	0		0	0	0	0	0	1	0	0	0	0	0	0	0	0	0
190	2	2	0	43	4		2			9	2	3	2	2	8	1	0	0	0	0	0	0	1	4	2	2	0	1	1	0	0	0	0		0	1	0	0	0	0	0	0	0	0	0	0	0	0	0
191	2	2		43	4		1	1	3	7	2	2	2	3	3	2	1	1	0	1	0	0	0	4	4	2	1	0	0	0	0	0	0		0	1	1	0	1	0	0	0	0	0	0	1	0	0	0
192	2	2	0	28	4		1	2		9	2	5	3	3	7	1	1	1	1	0	0	0	0	4	3	2	1	0	0	0	0	0	0		0	0	0	0	0	0	0	0	0	0	0	0	0	0	1
193	2	1		34	3		1	1	5	9	2	7	3	2	7	1	0	0	0	0	0	0	1	1	3	2	1	0	0	0	0	0	0		0	0	0	0	0	0	0	0	0	0	0	0	0	0	1
194	2	1		32	4		1	2		9	2	2	1	4	7	1	0	0	0	0	0	0	1	4	2	2	1	0	0	0	0	0	0		0	0	0	0	0	0	0	0	0	0	0	0	0	0	1
195	2	1		37	4		1	2		8	2	3	2	4	5	1	0	1	0	0	0	0	0	4	1	2	0	0	1	0	0	0	0		0	0	0	0	0	0	0	0	0	0	0	0	0	0	1
196	2	1		27	4		1	1	4	7	2	5	2	3			0	0	0	0	0	0	0				0	0	0	0	0	0	0		0	0	0	0	0	0	0	0	0	0	0	0	0	0	0
197	2	2	0	28	3		1	1	2	5	2	1	3	2	5	2	0	0	0	0	0	0	1	4	2	1	0	0	0	0	0	0	1	Asmatic	1	0	0	0	0	0	0	0	0	0	0	0	0	0	0
198	2	2	0	28	3		1			5	2	1	3	2	5	2	0	0	0	0	0	0	0	4	2	1	0	0	0	0	0	0	0	Asmatic	0	0	0	0	0	0	0	0	0	0	0	0	0	0	0
199	2	2	0	28	3		1			5	2	1	3	2	5	2	0	0	0	0	0	0	0	4	2	1	0	0	0	0	0	0	0	Asmatic	0	0	0	0	0	0	0	0	0	0	0	0	0	0	0
200	2	2	0	28	3		1			5	2	1	3	2	5	2	0	0	0	0	0	0	0	4	2	1	0	0	0	0	0	0	0	Asmatic	0	0	0	0	0	0	0	0	0	0	0	0	0	0	0
201	2	1		27	4		1	1	4	7	2	5	2	3	7	2	0	1	1	1	0	0	0	4	2	2	1	0	0	0	0	0	0		0	1	0	0	0	0	0	0	0	0	0	0	0	0	0
202	2	1		34	4		1	2		5	2	3	2	4	6	2	0	0	0	0	0	0	1	4	2	1	0	0	0	0	0	0	1		1	0	0	0	0	0	0	0	0	0	0	0	0	0	0
203	2			36	4		1	2		5	2	1		3	6	2	0	0	1	0	0	0	0	3	1	2	1	0	0	0	0	0	0		0	1	1	0	0	0	0	0	0	0	0	0	0	0	0
204	2	2		36	4		1			5	2	1	2	3	6	2	0	0	0	0	0	0	0	3	1	2	0	0	0	0	0	0	0		0	0	0	0	0	0	0	0	0	0	0	0	0	0	0
205																	0	0	0	0	0	0	0				0	0	0	0	0	0	0		0	0	0	0	0	0	0	0	0	0	0	0	0	0	0
206				36													0	0	0	0	0	0	0				0	0	0	0	0	0	0		0	0	0	0	0	0	0	0	0	0	0	0	0	0	0
207				36													0	0	0	0	0	0	0				0	0	0	0	0	0	0		0	0	0	0	0	0	0	0	0	0	0	0	0	0	0
208				34													0	0	0	0	0	0	0				0	0	0	0	0	0	0		0	0	0	0	0	0	0	0	0	0	0	0	0	0	0
209																	0	0	0	0	0	0	0				0	0	0	0	0	0	0		0	0	0	0	0	0	0	0	0	0	0	0	0	0	0
210	2	1		29	1	2	1	2		9	2	1	1	8	5	1	0	1	0	0	0	0	0	4	2	2	0	0	0	0	0	0	1	Asthma	0	0	1	0	0	0	0	0	0	0	0	0	0	0	0
211	2	1		23	4		2			5	2	1	1	2	6	1	1	1	1	1	1	1	0	1	3	2	0	0	0	0	0	0	1	Asthma	1	1	0	0	0	0	0	0	0	0	0	0	0	0	0
212	2	2	0	35	2		1	2		8	2	2	4	3	5	1	0	0	0	0	0	0	1	4	2	2	1	0	0	0	0	0	0		0	0	0	0	0	0	0	0	0	0	0	0	0	0	1
213	2	2	1	26	4		1	2		5	2	2	2	1	8	1	0	0	0	0	0	0	1	4	2	2	1	0	0	0	0	0	0		0	0	0	0	0	0	0	0	0	0	0	0	0	0	1
214	2	1		27	3		2			8	2	2	3	3	8	2	0	0	0	0	0	0	1	4	1	1	1	0	0	0	0	0	0		0	0	0	0	0	0	0	0	0	0	0	0	0	0	1
215	2	2	0	27	4		2			7	2	2	4	1	8	2	1	1	1	0	1	0	0	3	3	2	1	0	0	0	0	0	0		0	0	1	0	0	1	1	0	1	0	1	0	0	1	0
216	2	1		27	1	2	1	2		7	2	3	2	4	5	1	0	1	0	0	1	0	0	4	1	2	0	0	0	0	0	0	1	Asthma	0	0	0	0	0	0	0	0	0	0	0	0	0	0	1
217	2	2	0	33	2		1	1	7	9	2	2	2	1	7	1	0	1	1	0	0	1	0	3	3	2	1	0	0	0	0	0	0		0	1	0	0	0	0	0	0	0	0	0	0	0	0	0
218	2	1		26	4		1	1	6	9	2	3	1	4	7	2	0	0	0	0	0	0	1	4	2	2	0	0	0	0	0	0	1	Asthmatic	0	0	0	1	0	0	0	0	0	0	0	0	0	0	0
219	2	2	0	20	4		1	1	4	5	2	3	2	4	8	2	0	1	1	1	0	0	0	4	3	2	1	0	0	0	0	0	0		0	0	0	0	0	0	0	0	0	0	0	0	0	0	1
220	2	2	1	32	4		1	1	4	9	2	1	3	1	5	2	1	1	1	1	1	0	0	4	2	2	0	0	0	0	0	0	1	Hay fever and asthma	0	0	0	0	0	0	0	0	0	0	0	0	0	0	1
221	2	2	1	35	4		1	1	4	10	2	2	1	2	7	2	0	0	0	1	0	0	0	4	3	2	1	0	0	0	0	0	0		0	1	0	0	0	0	0	0	0	0	0	0	0	0	0
222	2	1		32	3		1	2		10	2	2	1	3	7	1	1	1	1	1	1	0	0	3	4	2	1	0	0	0	0	0	0		0	0	0	0	0	0	0	0	0	0	0	0	0	0	1
223	2	2	0	20	4		2			7	2	6	3	1	7	1	0	0	0	0	0	0	1	4	3	2	1	0	0	0	0	0	0		0	0	0	0	0	0	0	0	0	0	0	0	0	0	1
224	2	2	1	26	4		1	1	2	9	2	2	1	3	6	1	0	0	1	0	0	0	0	3	3	2	1	0	0	0	0	0	0		0	0	0	0	0	0	0	0	0	0	0	0	0	1	0
225	2	2	0	26	3		1	2		6	2	6	3	1	6	1	0	0	0	0	0	0	1	4	1	2	1	0	0	0	0	0	0		0	0	0	0	0	0	0	0	0	0	0	0	0	0	1
226	2	2	0	42	3		2			7	2	3	1	1	7	2	0	1	0	0	0	0	0	4	3	2	1	0	0	0	0	0	0		0	0	0	0	0	0	0	0	0	0	0	0	0	0	1
227	2	2	0	39	3		1	2		8	2	2	3	4	7	2	0	0	0	0	0	0	1	4	2		0	0	1	0	0	0	0		0	0	0	0	0	0	0	0	0	0	0	0	0	0	1
228	2	2	0	34	3		1	2		6	2	1	2	2	6	1	0	0	0	0	0	0	1		1	2	1	0	0	0	0	0	0		0	0	0	0	0	0	0	0	0	0	0	0	0	0	1
229	2	1		25	3		2			9	4	8	3	2	6	2	0	0	1	0	0	0	0	4	3	2	1	0	0	0	0	0	0		0	0	0	0	0	0	0	0	0	0	0	0	0	0	1
230	2	2	0	35	3		2			5	2	1	2	11	8	2	0	0	0	0	0	0	1	4	2	2	1	0	0	0	0	0	0		0	0	0	0	0	0	0	0	0	0	0	0	0	0	0
231	2			41	1	1	1	2		9	4	8	1	0	7	1	0	1	1	0	0	0	0	4	2	2	1	0	0	0	0	0	0		0	0	0	0	0	0	0	0	0	0	0	0	0	0	1
232	2	1		31	3		1	2		9	2	2	2	10	5	1	0	0	0	0	0	1	0	2	3	2	1	0	0	0	0	0	0		0	0	0	0	0	0	0	0	0	0	0	0	0	0	1
233	2	2	0	35	4		1	2		10		9	1	3	7	1	0	0	0	0	0	0	1	4	1	2	1	0	0	0	0	0	0		0	0	0	0	0	0	0	0	0	0	0	0	0	0	1
234	2	2	0	35	4		1	2		10	2	9	1	3	7	1	0	0	0	0	0	0	1	4	1	2	1	0	0	0	0	0	0		0	0	0	0	0	0	0	0	0	0	0	0	0	0	1
235	2	2	1	29	3		1	2		7	2	1	2	4	8	1	0	0	0	0	0	0	1	4	2	2	1	0	0	0	0	0	0		0	0	0	0	0	0	0	0	0	0	0	0	0	0	1
236	2	1		35	3		1	2		9	2	3	1	3	6	1	0	1	1	0	0	0	0	4	2	2	1	0	0	0	0	0	0		0	1	0	0	0	0	0	0	0	0	0	0	0	0	0
237	2	2	1	31	3		1	2		5	2	2	3	1	6	1	0	0	0	0	0	0	1	4	1	2	1	0	0	0	0	0	0		0	0	0	0	0	0	0	0	0	0	0	0	0	0	1
238	2	2	1	31	3		1	2		5	2	2	3	1	6	1	0	0	0	0	0	0	1	4	1	2	1	0	0	0	0	0	0		0	0	0	0	0	0	0	0	0	0	0	0	0	0	1
239	2	2	0	31	3		1	2		8	2	2	1	1	8	1	0	0	1	0	0	0	0	1	4	2	1	0	0	0	0	0	0		0	0	0	0	0	0	0	0	0	0	0	0	0	0	1
240	2	2	0	30	3		1	2		9	2	2	1	4	7	1	0	0	0	0	0	0	1	4	1	2	1	0	0	0	0	0	0		0	0	0	0	0	0	0	0	0	0	0	0	0	0	1
241	2	1		30	3		1	2		5	2	5	1	3	7	1	1	1	1	1	1	0	0	1	2	2	1	0	0	0	0	0	0		0	0	1	0	0	0	0	0	0	0	0	0	0	0	0
242	2	1		35	3		1	2		10	2	5	1	4	7	1	1	1	1	1	0	0	0	1	1	2	1	0	0	0	0	0	0		0	1	0	0	0	0	0	0	0	0	0	0	0	0	0
243	2	1		39	3		1	2		10	2	3	1	2	7	1	0	0	0	0	0	0	1	4	3	2	1	0	0	0	0	0	0		0	0	0	0	0	0	0	0	0	0	0	0	0	0	1
244	2	1		33	3		1	2		9	2	2	2	3	4	1	1	0	0	0	0	1	0	1	3	2	1	0	0	0	0	0	0		0	0	0	0	0	0	0	0	0	0	0	0	0	0	1
245	2	1		30	3		1	2		8	2	3	3	2	8	1	0	0	0	0	0	0	1	4	2	2	0	0	1	0	0	0	0		0	0	0	0	0	0	0	0	0	0	0	0	0	0	1
246	2	1		35	3		1	2		9	2	2	1	1	6	2	0	0	0	0	0	0	1	4	2	2	1	0	0	0	0	0	0		0	0	0	0	0	0	0	0	0	0	0	0	0	0	1
247	2	2	0	27	3		2			5	2	5	1	1	6	1	0	0	0	0	0	0	1	4	1	2	1	0	0	0	0	0	0		0	0	0	0	0	0	0	0	0	0	0	0	0	0	1
248	2	2	0	24	3		1	1	4	7	2	2	4	4	8	2	0	0	0	0	0	0	1	4	1	2	1	0	0	0	0	0	0		0	1	0	0	0	0	0	0	0	0	0	0	0	0	0
249	2	2	0	28	3		1	2		9	2	2	1	2	6	1	0	0	0	0	0	0	1	4	5	2	1	0	0	0	0	0	0		0	0	0	0	0	0	0	0	0	0	0	0	0	0	1
250	2	1		35	4		1	2		10	2	8	1	4	7	1	0	0	0	0	0	0	1	4	1	2	1	0	0	0	0	0	0		0	0	0	0	0	0	0	0	0	0	0	0	0	0	1
251	2	1		33	3		1	2		7	2	4	3	4	5	1	1	1	1	0	0	0	0	1	1	2	1	0	0	0	0	0	0		0	0	0	0	0	0	0	0	0	0	0	0	0	0	1
252	2	2	0	38	2		1	2		9	2	2	1	2	7	1	1	1	1	0	0	1	0	1	1	2	1	0	0	0	0	0	0		0	0	0	0	0	0	0	0	0	0	0	0	0	0	1
253	2	1		37	3		1	2		10	2	2	1		7	1	1	1	0	1	0	1	0	1	1	2	1	0	0	0	0	0	0		0	0	1	0	0	0	0	0	0	0	0	0	0	0	0
254	2	2	0	24	3		2			9	2	2	2	2	8	1	1	0	0	1	0	1	0	1	2	2	1	0	0	0	0	0	0		0	0	0	0	0	0	0	0	0	0	0	0	0	0	1
255	2	2	1	25	1	3	1	2		9	2	4	2	2	6	1	1	1	1	1	0	0	0	1	2		1	0	0	0	0	0	0		0	0	0	0	0	0	0	0	0	0	0	0	0	0	1
256	2	2		22	4		1	2		8	2	1	1	5	8	1	0	0	0	0	0	0	1	4	1	3	1	0	0	0	0	0	0		0	0	0	0	0	0	0	0	0	0	0	0	0	0	1
257	2	2	0	26	3		2			7	2	4	3	1	8	2	1	1	0	0	0	0	0	4	1	2	1	0	0	0	0	0	0		1	0	0	0	0	0	0	0	0	0	0	0	0	0	0
258	2	2	0	25	3		1	2		8	2	2	2	5	6	1	0	0	0	0	0	0	1	4	1	2	1	0	0	0	0	0	0		0	1	1	0	0	0	0	0	0	0	0	0	0	0	0
259	2	2	0	36	4		1	2		8	2	1	2	6	5	1	0	1	1	0	1	0	0	4	3	2	0	0	1	0	0	0	0		0	0	1	0	1	0	0	0	1	0	1	0	0	0	0
260	2	1		32	3		1	1	3	9	2	8	3	2	5	1	0	0	0	0	0	0	1	2	1	1	1	0	0	0	0	0	0		0	0	0	0	0	0	0	0	0	0	0	0	0	0	1
261	2			42	3		1	2		6	2	1	3	3	5	2	0	0	0	0	0	0	1	4	1	2	1	0	0	0	0	0	0		0	0	0	0	0	0	0	0	0	0	0	0	0	0	1
262	2	2	0	25	3		1	2		8	2	2	1	4	8	1	0	0	0	0	0	0	1	4	1	2	1	0	0	0	0	0	0		0	0	0	0	0	0	0	0	0	0	0	0	0	0	0
263	2	2	0	18	4		2			5	2	2	4	9	8	2	0	0	0	0	0	0	1	4	3	3	1	0	0	0	0	0	0		0	0	0	0	0	0	0	0	0	0	0	0	0	0	1
264	2	1		28	3		1	2		9	2	5	3	3	5	1	0	1	1	1	0	1	0	4	2	2	1	0	0	0	0	0	0		0	0	1	0	0	0	0	0	0	0	0	0	0	0	0
265	2	1		31	4		1	2		9	2	2	1	2	7	1	1	1	1	0	0	0	0	4	2	2	1	0	0	0	0	0	0		0	0	0	0	0	0	0	0	0	0	0	0	0	1	0
266	2	2	0	35	2		1	2		9	2	2	1	1	7	1	0	0	0	0	0	0	1	1	2	2	1	0	0	0	0	0	0		0	1	0	0	0	0	0	0	0	0	0	0	0	0	0
267	2	2	0	35	2		1	2		8	4	5	2	1	7	2	0	0	0	0	0	0	1	4	2	2	1	0	0	0	0	0	0		0	0	0	0	0	0	0	0	0	0	0	0	0	0	1
268	2	2	0	37	2		1	2		8	2	2	1	1	6	1	0	0	0	0	0	0	1	2	2	1	1	0	0	0	0	0	0		0	0	0	0	0	0	0	0	0	0	0	0	0	0	1
269	2	2	0	47	2		1	2		9	2	4	1	11	5	1	0	0	0	0	0	0	1	4	1	2	0	0	0	0	0	0	1	Asthma	0	0	0	0	0	0	0	0	0	0	0	0	0	0	1
270	2	1		28	4		1	1	6	9	2	9	3	0	7	2	1	1	1	1	1	0	0	3	3	3	0	0	0	0	0	0	1	Asthma	0	0	0	0	0	0	0	0	0	0	0	0	0	1	0
271	2	1		42	2		1	2		10	2	3	1	2	6	1	0	0	0	0	0	0	1	4	3	2	0	0	0	0	0	1	0		0	0	1	0	0	0	0	0	0	0	0	0	0	0	0
272	2	1		39	1	1	1	2		10	2	2	1	2	6	1	0	0	1	0	0	0	0	2	2	2	1	0	0	0	0	0	0		0	0	0	0	0	0	0	0	0	0	0	0	0	0	1
273	2	1		23	4		2			9	2	2	2	2	6	2	0	1	1	0	0	0	0	4	3	2	0	0	0	1	0	0	0		0	0	0	0	0	0	0	0	0	0	0	0	0	0	1
[truncated: 80 more columns]
